# Supplementary material for: GC/EI/MS and 1H NMR Metabolomics Reveal the Effect of an Olive Tree Endophytic Bacillus sp. Lipopeptide Extract on the Metabolism of Colletotrichum acutatum
Source: Metabolites. 2023 Mar 23;13(4):462. doi: 10.3390/metabo13040462 (PMC10142168; doi:10.3390/metabo13040462)
Supplement: Supplementary file 1 [file metabolites-13-00462-s001.zip]

Archive with 1 entries (1 files):
- metabolites-2289231-supplementary.xlsx
