# Supplementary material for: GC/EI/MS and 1H NMR Metabolomics Reveal the Effect of an Olive Tree Endophytic Bacillus sp. Lipopeptide Extract on the Metabolism of Colletotrichum acutatum
Source: Metabolites. 2023 Mar 23;13(4):462. doi: 10.3390/metabo13040462 (PMC10142168; doi:10.3390/metabo13040462)
Supplement: Supplementary file 1 [file metabolites-13-00462-s001.zip › metabolites-2289231-supplementary.xlsx]

## Sheet: C ACUTATUM
Metabolite name (Common name)	Synonym(s)	KEGGID	GolmMetabolomeDatabaseID	PubChem CID	CAS Registry Number	Biosynthetic pathway(s)	Abbreviated Biosynthetic pathway(s)	Monoisotopic mass (Da)	Average Molecular Mass (Da)	MolecularFormula	Chemical group	Organism	Identification level
Carbodiimide	Cyanamide	C01566	n/a	9864	420-04-2	R00778	R00778	420218	42.04	CH2N2	Amides	FUNGUS (Colletotrichum acutatum s.l.)	2
L-2-Aminobutyric acid	n/a	n/a	n/a	n/a	n/a		n/a	n/a	n/a	n/a	Amino acids	FUNGUS (Colletotrichum acutatum s.l.)	2
Pyruvate	Pyruvic acid; 2-Oxopropanoate; 2-Oxopropanoic acid; Pyroracemic acid	C00022	A104002	1060	127-17-3	MULTIPLE	MULTIPLE	88.016	88.0621	C3H4O3	Carboxylic acids	FUNGUS (Colletotrichum acutatum s.l.)	1
L-Lactic acid	(S)-Lactate; L-Lactate;	C00186	n/a	107689	79-33-4	map00010Glycolysis / Gluconeogenesismap00051 Fructose and mannose metabolismmap00620 Pyruvate metabolismmap00640 Propanoate metabolismmap00643 Styrene degradationmap01100 Metabolic pathwaysmap01110 Biosynthesis of secondary metabolitesmap01120 Microbial metabolism in diverse environmentsmap01130 Biosynthesis of antibioticsmap04024 cAMP signaling pathway map04066 HIF-1 signaling pathwaymap04922 Gl…	map00010 map00051 map00620 map00640 map00643 map01100 map01110 map01120 map01130 map04024 map04066 map04922 map05230	90.0317	90.0779	C3H6O3	Carboxylic acids	FUNGUS (Colletotrichum acutatum s.l.)	2
L-Valine	2-Amino-3-methylbutyric acid	C00183	A122001	6287	72-18-4	map00280Valine, leucine and isoleucine degradation map00290Valine, leucine and isoleucine biosynthesis map00460Cyanoamino acid metabolism map00770Pantothenate and CoA biosynthesis map00966Glucosinolate biosynthesis map00970Aminoacyl-tRNA biosynthesis map01063Biosynthesis of alkaloids derived from shikimate pathway map012102-Oxocarboxylic acid metabolism map01230Biosynthesis of amino acids map0201…	map00280 map00290 map00460 map00770 map00966 map00970 map01063 map01210 map01230 map02010	117.079	117.146	C5H11NO2	Amino acids	FUNGUS (Colletotrichum acutatum s.l.)	1
L-Alanine	L-2-Aminopropionic acid; L-alpha-Alanine	C00041	A110001	5950	56-41-7	map00250Alanine, aspartate and glutamate metabolism map00270Cysteine and methionine metabolism map00430Taurine and hypotaurine metabolism map00450Selenocompound metabolism map00473D-Alanine metabolism map00710Carbon fixation in photosynthetic organisms map00970Aminoacyl-tRNA biosynthesis map01060Biosynthesis of plant secondary metabolites map01120Microbial metabolism in diverse environments map01…	map00250 map00270 map00430 map00450 map00473 map00710 map00970 map01060 map01120 map01200 map01230 map02010	89.0477	89.0932	C3H7NO2	Amino acids	FUNGUS (Colletotrichum acutatum s.l.)	1
Glycine	Aminoacetic acid; Aminoessigsaeure; Aminoethanoic acid; Glycin; Glycocoll; Aminoacetate; Aminoethanoate; 2-Aminoacetate; 2-Aminoacetic acid; amino-Acetate; amino-Acetic acid	C00037	A133001	750	56-40-6	map00230Purine metabolism map00260Glycine, serine and threonine metabolism map00310Lysine degradation map00460Cyanoamino acid metabolism map00480Glutathione metabolism map00630Glyoxylate and dicarboxylate metabolism map00680Methane metabolism map00730Thiamine metabolism map00860Porphyrin and chlorophyll metabolism map00970Aminoacyl-tRNA biosynthesis map01230Biosynthesis of amino acids map04974Pro…	map00230 map00260 map00310 map00460 map00480 map00630 map00680 map00730 map00860 map00970 map01230 map04974	75.032	75.0666	C2H5NO2	Amino acids	FUNGUS (Colletotrichum acutatum s.l.)	1
GMD NA114002	GMD NA114002	n/a	n/a	n/a	n/a	n/a	n/a	n/a	n/a	n/a	n/a	FUNGUS (Colletotrichum acutatum s.l.)	3
L-Leucine	L-Leucine; 2-Amino-4-methylvaleric acid; (2S)-alpha-2-Amino-4-methylvaleric acid; (2S)-alpha-Leucine	C00123	A129002	3423	61-90-5	map00280Valine, leucine and isoleucine degradation map00290Valine, leucine and isoleucine biosynthesis map00966;Glucosinolate biosynthesis map00970Aminoacyl-tRNA biosynthesis map01065Biosynthesis of alkaloids derived from histidine and purine map012102-Oxocarboxylic acid metabolism map01230Biosynthesis of amino acids map02010ABC transporters	map00280 map00290 map00966 map00970 map01065 map01210 map01230 map02010	131.095	131.173	C6H13NO2	Amino acids	FUNGUS (Colletotrichum acutatum s.l.)	1
L-Proline	2-Pyrrolidinecarboxylic acid	C00148	A132003	145742	147-85-3	map00330Arginine and proline metabolism map00970Aminoacyl-tRNA biosynthesis map01230Biosynthesis of amino acids map02010ABC transporters	map00330 map00970 map01230 map02010	115.063	115.131	C5H9NO2	Amino acids	FUNGUS (Colletotrichum acutatum s.l.)	1
L-Isoleucine	2-Amino-3-methylvaleric acid	C00407	A119002	6306	73-32-5	map00280 Valine leucine and isoleucine degradationmap00290 Valine leucine and isoleucine biosynthesismap00460 Cyanoamino acid metabolismmap00960 Tropane piperidine and pyridine alkaloid biosynthesismap00966 Glucosinolate biosynthesismap00970 Aminoacyl-tRNA biosynthesismap01110 Biosynthesis of secondary metabolitesmap01210 2-Oxocarboxylic acid metabolismmap01230 biosynthesis of amino acidsmap02010…	map00280 map00290 map00460 map00960 map00966 map00970 map01210 map02010 map04974 map04978	131.095	131.173	C6H13NO2	Amino acids	FUNGUS (Colletotrichum acutatum s.l.)	1
Phosphoric acid, monomethyl ester	Methyl dihydrogen phosphate	n/a	A119001	13130	812-00-0	n/a	n/a	111.993	112.021	CH5O4P	Phosphoric acid derivatives	FUNGUS (Colletotrichum acutatum s.l.)	2
Diethylene glycol	2,2'-Oxydiethanol; 1,5-Dihydroxy-3-oxapentane	C14689	A127003	8117	111-46-6	n/a	n/a	106.063	106.121	C4H10O3	Alcohols	FUNGUS (Colletotrichum acutatum s.l.)	2
Carbamic acid	Carbamate; Aminoformic acid	C01563	A116008	277	463-77-4 302-11-4	map00240Pyrimidine metabolism map00910Nitrogen metabolism	map00240 map00910	61.0164	61.04	CH3NO2	Carboxylic acids	FUNGUS (Colletotrichum acutatum s.l.)	2
Ethanolamine	Aminoethanol; 2-Hydroxyethylamine	C00189	A128002	3489	141-43-5	map00564Glycerophospholipid metabolism	map00564 map01100 map04723	61.0528	61.0831	C2H7NO	Alcohols; Amino alcohols	FUNGUS (Colletotrichum acutatum s.l.)	2
Phosphoric acid	Orthophosphate; Phosphate; Orthophosphoric acid	C00009	A129001	1004	7664-38-2	map00190Oxidative phosphorylation map00550Peptidoglycan biosynthesis	map00190 map00550	97.9769	97.9952	H3PO4	Phosphoric acid derivatives; Phosphoric acid	FUNGUS (Colletotrichum acutatum s.l.)	2
Glycerol	Glycerin; 1,2,3-Trihydroxypropane; 1,2,3-Propanetriol	C00116	A129003	753	56-81-5	map00040Pentose and glucuronate interconversions map00052Galactose metabolism map00561Glycerolipid metabolism	map00040 map00052 map00561	92.0473	92.0938	C3H8O3	Carbohydrates; Carbohydrate derivatives; Sugar alcohols	FUNGUS (Colletotrichum acutatum s.l.)	2
Nicotinic acid	Nicotinate; Niacin; 3-Pyridinecarboxylic acid	C00253	A133004	938	25436-37-7	map00760Nicotinate and nicotinamide metabolism map00960Tropane, piperidine and pyridine alkaloid biosynthesis map01060Biosynthesis of plant secondary metabolites map01064Biosynthesis of alkaloids derived from ornithine, lysine and nicotinic acid map01100Metabolic pathways map01110Biosynthesis of secondary metabolites map01120Microbial metabolism in diverse environments map05133Pertussis	map00760 map00960 map01060 map01064 map01100 map01110 map01120 map05133	123.032	123.109	C6H5NO2	Carboxylic acids; Vitamins	FUNGUS (Colletotrichum acutatum s.l.)	1
2-Hydroxy-3-methylvaleric acid	2-Hydroxy-3-methylvaleric acid	n/a	n/a	n/a	n/a	n/a	n/a	n/a	n/a	n/a	Fatty acyls; Fatty acids and conjugates	FUNGUS (Colletotrichum acutatum s.l.)	2
Phenylacetic acid	Benzylformic acid; Phenylacetate; Benzeneacetic acid	C07086	A130006	999	103-82-2	map00360Phenylalanine metabolism map00643Styrene degradation map01100Metabolic pathways map01120Microbial metabolism in diverse environments	map00360 map00643 map01100 map01120	136.052	136.148	C8H8O2	Carboxylic acids	FUNGUS (Colletotrichum acutatum s.l.)	1
L-Threonine	2-Amino-3-hydroxybutyric acid	C00188	A132001	6288	72-19-5	map00260Glycine, serine and threonine metabolism map00261Monobactam biosynthesis map00290Valine, leucine and isoleucine biosynthesis map00860Porphyrin and chlorophyll metabolism map00970Aminoacyl-tRNA biosynthesis map01060Biosynthesis of plant secondary metabolites map01110Biosynthesis of secondary metabolites map01230Biosynthesis of amino acids map02010ABC transporters	map00260 map00261 map00290 map00860 map00970 map01060 map01110 map01230 map02010	119.058	119.119	C4H9NO3	Amino acids	FUNGUS (Colletotrichum acutatum s.l.)	1
Succinic acid	Succinate; Butanedionic acid; Ethylenesuccinic acid	C00042	A134001	1110	110-15-6	map00020Citrate cycle (TCA cycle) map00190Oxidative phosphorylation map00250Alanine, aspartate and glutamate metabolism map00350Tyrosine metabolism map00360Phenylalanine metabolism map00620Pyruvate metabolism map00630Glyoxylate and dicarboxylate metabolism map00640Propanoate metabolism map00650Butanoate metabolism map00760Nicotinate and nicotinamide metabolism map01061Biosynthesis of phenylpropan…	map00020 map00190 map00250 map00350 map00360 map00361 map00620 map00630 map00640 map00650 map00760 map00920 map01061 map01062 map01063 map01064 map01065 map01067	118.027	118.088	C4H6O4	Carboxylic acids	FUNGUS (Colletotrichum acutatum s.l.)	1
2,3-Dihydroxy-2-methylpropanoic acid	2,3-Dihydroxy-2-methylpropanoic acid, 3TMS derivative	C00256	A143004	560781	55191-52-1	map00620Pyruvate metabolism map01120Microbial metabolism in diverse environments map01502Vancomycin resistance	map00620 map01120 map01502	336.161	336.648	C13H32O4Si3	Carboxylic acids	FUNGUS (Colletotrichum acutatum s.l.)	2
Uracil	Uracil	C00106	A136001	1174	66-22-8	map00240Pyrimidine metabolism map00410beta-Alanine metabolism map00770Pantothenate and CoA biosynthesis	map00240 map00410 map00770	112.027	112.087	C4H4N2O2	Nucleic acids, nucleotides and nucleosides	FUNGUS (Colletotrichum acutatum s.l.)	2
Fumaric acid	Fumarate; trans-Butenedioic acid	C00122	A137001	444972	110-17-8	map00020Citrate cycle (TCA cycle) map00190Oxidative phosphorylation map00220Arginine biosynthesis map00250Alanine, aspartate and glutamate metabolism map00350Tyrosine metabolism map00360Phenylalanine metabolism map00620Pyruvate metabolism map00643Styrene degradation map00650Butanoate metabolism map00760Nicotinate and nicotinamide metabolism map01061Biosynthesis of phenylpropanoids map01062Biosynt…	map00020 map00190 map00220 map00250 map00350 map00360 map00620 map00643 map00650 map00760 map01061 map01062 map01063 map01064 map01065 map01066	116.011	116.072	C4H4O4	Carboxylic acids	FUNGUS (Colletotrichum acutatum s.l.)	1
L-Serine	L-2-Amino-3-hydroxypropionic acid; L-3-Hydroxy-alanine; Serine	C00065	A138001	5951	56-45-1	map00260Glycine, serine and threonine metabolism map00261Monobactam biosynthesis map00270Cysteine and methionine metabolism map00460Cyanoamino acid metabolism map00600Sphingolipid metabolism map00630Glyoxylate and dicarboxylate metabolism map00680Methane metabolism map00920Sulfur metabolism map00970Aminoacyl-tRNA biosynthesis map01060Biosynthesis of plant secondary metabolites map01100Metabolic p…	map00260 map00261 map00270 map00460 map00600	321.161	105.093	C3H7NO3	Amino acids	FUNGUS (Colletotrichum acutatum s.l.)	1
18,83 (Carboxylic acid)	18,83 (Carboxylic acid)	n/a	n/a	n/a	n/a	n/a	n/a	n/a	n/a	n/a	Carboxylic acids	FUNGUS (Colletotrichum acutatum s.l.)	3
L-Methionine	Methionine; L-2-Amino-4methylthiobutyric acid	C00073	A152001	6137	63-68-3	map00270Cysteine and methionine metabolism map00966Glucosinolate biosynthesis map00970Aminoacyl-tRNA biosynthesis map01060Biosynthesis of plant secondary metabolites map01070Biosynthesis of plant hormones map01100Metabolic pathways map01110Biosynthesis of secondary metabolites map012102-Oxocarboxylic acid metabolism map01230Biosynthesis of amino acids map01523Antifolate resistance map04974Protein…	map00270 map00966 map00970 map01060 map01070 map01100 map01110 map01210 map01230 map01523 map04974 map04978 map05230	149.051	149.211	C5H11NO2S	Amino acids	FUNGUS (Colletotrichum acutatum s.l.)	1
L-Aspartic acid	L-Aspartate; 2-Aminosuccinic acid; L-Asp	C00049	A152002	5960	56-84-8	map00220Arginine biosynthesis map00250Alanine, aspartate and glutamate metabolismmap00260Glycine, serine and threonine metabolism map00261Monobactam biosynthesismap00270Cysteine and methionine metabolismmap00300Lysine biosynthesis map00340Histidine metabolism map00410beta-Alanine metabolism map00460Cyanoamino acid metabolism map00710Carbon fixation in photosynthetic organisms map00760Nicotinate a…	map00220 map00300 map00340 map00410 map00460 map00710 map00760 map00770 map00970 map01060 map01064 map01070 map01100 map01110 map01120 map01130 map01200 map012102 map01230 map02010 map02020 map02030 map04080 map04974 map05230	133.037	133.103	C4H7NO4	Amino acids	FUNGUS (Colletotrichum acutatum s.l.)	1
b-Alanine	beta-Alanine; 3-Aminopropionic acid; 3-Aminopropanoate	C00099	A144001	239	107-95-9	map00240Pyrimidine metabolism map00410beta-Alanine metabolism map00640Propanoate metabolism map00770Pantothenate and CoA biosynthesis map01100Metabolic pathways map01110Biosynthesis of secondary metabolites map04080Neuroactive ligand-receptor interaction map04974Protein digestion and absorption	map00240 map00410 map00640 map00770 map01100 map01110 map04080 map04974	89.0477	89.0932	C3H7NO2	Amino acids	FUNGUS (Colletotrichum acutatum s.l.)	2
3-Amino-2-piperidone	Cyclo-ornithine	n/a	n/a	n/a	n/a	n/a	n/a	n/a	n/a	n/a	Amino acids	FUNGUS (Colletotrichum acutatum s.l.)	2
b-Aminoisobutyric acid	2-Amino-2-methylpropanoate	C03665	n/a	6119	62-57-7	n/a	n/a	103.063	103.12	C4H9NO2	Carboxylic acids	FUNGUS (Colletotrichum acutatum s.l.)	2
20,41 (Amide)	20,41 (Amide)	n/a	n/a	n/a	n/a	n/a	n/a	n/a	n/a	n/a	Amides	FUNGUS (Colletotrichum acutatum s.l.)	3
20,57 (Carboxylic acids)	20,57 (Carboxylic acids)	n/a	n/a	n/a	n/a	n/a	n/a	n/a	n/a	n/a	Carboxylic acids	FUNGUS (Colletotrichum acutatum s.l.)	3
L-Hydroxyproline	trans-4-Hydroxy-L-proline	C01157	n/a	4385	51-35-4	map00330 Arginine and proline metabolismmap02010 ABC transporters	map00330 map02010	131.058	131.13	C5H9NO3	Amino acids	FUNGUS (Colletotrichum acutatum s.l.)	2
Aspartic acid	L-Aspartate; 2-Aminosuccinic acid; L-Asp	C00049	A152002	3351	56-84-8	map00220Arginine biosynthesis map00250Alanine, aspartate and glutamate metabolism map00260Glycine, serine and threonine metabolism map00270Cysteine and methionine metabolism map00300Lysine biosynthesis map00340Histidine metabolism map00410beta-Alanine metabolism map00460Cyanoamino acid metabolism map00760Nicotinate and nicotinamide metabolism map00770Pantothenate and CoA biosynthesis map00970Amin…	map00220 map00250 map00260 map00270 map00300 map00340 map00410 map00460 map00760 map00770 map00970 map01064 map01210 map01230 map02010	133.038	133.103	C4H7NO4	Amino acids	FUNGUS (Colletotrichum acutatum s.l.)	1
20,94 (Hydrocarbon)	20,94 (Hydrocarbon)	n/a	n/a	n/a	n/a	n/a	n/a	n/a	n/a	n/a	Hydrocarbons	FUNGUS (Colletotrichum acutatum s.l.)	3
Malic acid	(S)-Malate; L-Malate; L-Apple acid; L-Malic acid; L-2-Hydroxybutanedioic acid; Malate; Malic acid	C00149	A149001	222656	97-67-6	map00020Citrate cycle (TCA cycle) map00620;Pyruvate metabolism map00630Glyoxylate and dicarboxylate metabolism map00680Methane metabolism map01061Biosynthesis of phenylpropanoids map01062Biosynthesis of terpenoids and steroids map01063Biosynthesis of alkaloids derived from shikimate pathway map01064Biosynthesis of alkaloids derived from ornithine, lysine and nicotinic acid map01065Biosynthesis of…	map00020 map00620 map00630 map00680 map01061 map01062 map01063 map01064 map01065 map01066	134.022	134.087	C4H6O5	Carboxylic acids	FUNGUS (Colletotrichum acutatum s.l.)	1
6-Hydroxyhexanoic acid	6-Hydroxyhexanoic acid	n/a	n/a	n/a	n/a	n/a	n/a	n/a	n/a	n/a	Fatty acyls; Fatty acids and conjugates	FUNGUS (Colletotrichum acutatum s.l.)	2
21,77 (Carbohydrate)	21,77 (Carbohydrate)	n/a	n/a	n/a	n/a	n/a	n/a	n/a	n/a	n/a	Carbohydrates	FUNGUS (Colletotrichum acutatum s.l.)	3
Pyroglutamic acid	Pidolic acid; 5-Oxoproline; 5-Pyrrolidone-2-carboxylic acid; Pyroglutamate; 5-Oxo-L-proline; L-Pyroglutamic acid; L-5-Pyrrolidone-2-carboxylic acid	C01879	A153002	7405	98-79-3	map00480 Glutathione metabolism	map00480	129.043	129.114	C5H7NO3	Amino acids	FUNGUS (Colletotrichum acutatum s.l.)	1
4-Aminobutanoic acid	4-Aminobutanoate;4-Aminobutanoic acid;4-Aminobutyrate;4-Aminobutyric acid;gamma-Aminobutyric acid;GABA	C00334	R100171	3628	39508-23-1	map00250Alanine, aspartate and glutamate metabolism map00330Arginine and proline metabolism map00410beta-Alanine metabolism map00650Butanoate metabolism map00760Nicotinate and nicotinamide metabolism map01100Metabolic pathways map01120Microbial metabolism in diverse environments map02024Quorum sensing map04024cAMP signaling pathway map04080Neuroactive ligand-receptor interaction map04721Synaptic …	map00250 map00330 map00410 map00650 map00760 map01100 map01120 map02024 map04024 map04080 map04721 map04723 map04727 map04742 map04915 map05032 map05033	103.063	103.12	C4H9NO2	Amino acids	FUNGUS (Colletotrichum acutatum s.l.)	2
L-Phenylalanine	L-Phenylalanine; (S)-alpha-Amino-beta-phenylpropionic acid	C00079	A157001	6140	63-91-2	map00360Phenylalanine metabolism map00400Phenylalanine, tyrosine and tryptophan biosynthesis map00460Cyanoamino acid metabolism map00940Phenylpropanoid biosynthesis map00960Tropane, piperidine and pyridine alkaloid biosynthesis map00966Glucosinolate biosynthesis map00970Aminoacyl-tRNA biosynthesis map01060Biosynthesis of plant secondary metabolites map01061Biosynthesis of phenylpropanoids map0106…	map00360 map00400 map00460 map00940 map00960 map00966 map00970 map01060 map01061 map01063 map01064 map01070 map01100 map01110 map01130 map01210 map01230 map02010 map04974 map04978 map05230	165.079	165.189	C9H11NO2	Amino acids	FUNGUS (Colletotrichum acutatum s.l.)	1
22,33 (Carboxylic acid)	22,33 (Carboxylic acid)	n/a	n/a	n/a	n/a	n/a	n/a	n/a	n/a	n/a	Carboxylic acids	FUNGUS (Colletotrichum acutatum s.l.)	3
Pentitol	Pentitol	n/a	n/a	n/a	n/a	n/a	n/a	n/a	n/a	n/a	Carbohydrates; Carbohydrate derivatives; Sugar alcohols	FUNGUS (Colletotrichum acutatum s.l.)	2
22,79 (Carboohydrate)	22,79 (Carboohydrate)	n/a	n/a	n/a	n/a	n/a	n/a	n/a	n/a	n/a	Carbohydrates	FUNGUS (Colletotrichum acutatum s.l.)	3
1-Desoxy pentitol	1-Desoxy pentitol	n/a	n/a	n/a	n/a	n/a	n/a	136.074	136.146	C5H12O4	Carbohydrates; Carbohydrate derivatives; Sugar alcohols	FUNGUS (Colletotrichum acutatum s.l.)	2
Methylvalerate	Methylvalerate	n/a	n/a	12206	624-24-8	n/a	n/a	116.084	116.16	C6H12O2	Carboxylic acids	FUNGUS (Colletotrichum acutatum s.l.)	2
Butanedioic acid, methyl-, bis(1-methylpropyl) ester	22,98 (Carboxylic acid)	22,98 (Carboxylic acid)	n/a	n/a	n/a	n/a	n/a	n/a	n/a	n/a	Carboxylic acids	FUNGUS (Colletotrichum acutatum s.l.)	2
23,10 (Carboxylic acid)	23,10 (Carboxylic acid)	n/a	n/a	n/a	n/a	n/a	n/a	n/a	n/a	n/a	Carboxylic acids	FUNGUS (Colletotrichum acutatum s.l.)	3
23,29 (Amino acids)	23,29 (Amino acids)	n/a	n/a	n/a	n/a	n/a	n/a	n/a	n/a	n/a	Amino acids	FUNGUS (Colletotrichum acutatum s.l.)	3
24,12 (Carboxylic acid)	24,12 (Carboxylic acid)	n/a	n/a	n/a	n/a	n/a	n/a	n/a	n/a	n/a	Carboxylic acids	FUNGUS (Colletotrichum acutatum s.l.)	3
L-Ornithine	(S)-2,5-Diaminovaleric acid; (S)-2,5-Diaminopentanoic acid; (S)-2,5-Diaminopentanoate	C00077	A162001	6262	70-26-8	map00220Arginine biosynthesis map00330Arginine and proline metabolism map00472D-Arginine and D-ornithine metabolism map00480Glutathione metabolism map01060Biosynthesis of plant secondary metabolites map01064Biosynthesis of alkaloids derived from ornithine, lysine and nicotinic acid map01100Metabolic pathways map01110Biosynthesis of secondary metabolites map01130Biosynthesis of antibiotics map0121…	map00220 map00330 map00472 map00480 map01060 map01064 map01100 map01110 map01130 map01210 map01230 map02010	132.09	132.161	C5H12N2O2	Amino acids	FUNGUS (Colletotrichum acutatum s.l.)	1
4-Hydroxyphenylacetate	4-Hydroxyphenylacetic acid	C00642	M000966	127	156-38-7	map00350 Tyrosine metabolismmap00360 Phenylalanine metabolism	map00350 map00360	1520473	1520473	C8H8O3	Carboxylic acids	FUNGUS (Colletotrichum acutatum s.l.)	2
Pentitol, 3-desoxy-tetrakis-O-(trimethylsilyl)-	24,66 (Carbohydrate)	n/a	n/a	n/a	n/a	n/a	n/a	n/a	n/a	n/a	Carbohydrates	FUNGUS (Colletotrichum acutatum s.l.)	2
Lauric acid	Dodecanoic acid; Dodecanoate; Dodecylcarboxylate; Lauric acid	C02679	A166003	3893	55520-95-1	map00061Fatty acid biosynthesis map00333Prodigiosin biosynthesis map01100Metabolic pathways map01130Biosynthesis of antibiotics	map00061 map00333 map01100 map01130	200.178	200.318	C12H24O2	Fatty acyls; Fatty Acids and Conjugates	FUNGUS (Colletotrichum acutatum s.l.)	2
25,25 (Carboxylic acid)	25,25 (Carboxylic acid)	n/a	n/a	n/a	n/a	n/a	n/a	n/a	n/a	n/a	Carboxylic acids	FUNGUS (Colletotrichum acutatum s.l.)	3
Asparagine	2-Aminosuccinamic acid	C00152	A168001	6267	70-47-3	map00250Alanine, aspartate and glutamate metabolism map00460Cyanoamino acid metabolism map00970Aminoacyl-tRNA biosynthesis map01060Biosynthesis of plant secondary metabolites map01100Metabolic pathways map01110Biosynthesis of secondary metabolites map01230Biosynthesis of amino acids	map00250 metabolismmap00460 map00970 map01060 map01110 map01230	132.054	132.118	C4H8N2O3	Amino acids	FUNGUS (Colletotrichum acutatum s.l.)	1
25,92 (Hydrocarbon)	25,92 (Hydrocarbon)	n/a	n/a	n/a	n/a	n/a	n/a	n/a	n/a	n/a	Hydrocarbons	FUNGUS (Colletotrichum acutatum s.l.)	3
26,10 (Hydrocarbon)	26,10 (Hydrocarbon)	n/a	n/a	n/a	n/a	n/a	n/a	n/a	n/a	n/a	Hydrocarbons	FUNGUS (Colletotrichum acutatum s.l.)	3
L-Glutamine	L-2-Aminoglutaramic acid	C00064	A178001	5961	56-85-9	map00220Arginine biosynthesis map00230Purine metabolism map00240Pyrimidine metabolism map00250Alanine, aspartate and glutamate metabolism map00471D-Glutamine and D-glutamate metabolism map00630Glyoxylate and dicarboxylate metabolism map00910Nitrogen metabolism map00970Aminoacyl-tRNA biosynthesis map01230Biosynthesis of amino acids map02010ABC transporters	map00220 map00230 map00240 map00250 map00471 map00630 map00910 map00970 map01230 map02010	146.069	146.144	C5H10N2O3	Amino acids	FUNGUS (Colletotrichum acutatum s.l.)	1
Glycerol-3-phosphate	DL-Glycerol 1-phosphate; Glycerol 1-phosphate; Glycerol-3-phosphate; rac-Glycerol 1-phosphate; DL-Glyceryl 1-phosphate; DL-Glycerol 3-phosphate	C00093	A177002	754	57-03-4	map00561Glycerolipid metabolism map00564Glycerophospholipid metabolism map01100Metabolic pathwaysmap01110Biosynthesis of secondary metabolites map02010ABC transporters map05231Choline metabolism in cancer	map00561 map00564 map01100 map01110 map02010 map05231	172.014	172.074	C3H9O6P	Carbohydrates; Carbohydrates; Carbohydrate derivatives; Carbohydrate phosphates	FUNGUS (Colletotrichum acutatum s.l.)	2
27,85 (Carbohydrate)	27,85 (Carbohydrate)	n/a	n/a	n/a	n/a	n/a	n/a	n/a	n/a	n/a	Carbohydrates	FUNGUS (Colletotrichum acutatum s.l.)	3
2-Keto-D-gluconic acid	2-Dehydro-D-gluconate; 2-Dehydro-D-gluconic acid; alpha-D-arabino-2-Hexulosonic acid	C06473	n/a	3035456	669-90-9	map00030Pentose phosphate pathway	map00030	194.043	194.139	C6H10O7	Carbohydrates	FUNGUS (Colletotrichum acutatum s.l.)	2
27,99 (Carbohydrate)	27,99 (Carbohydrate)	n/a	n/a	n/a	n/a	n/a	n/a	n/a	n/a	n/a	Carbohydrates	FUNGUS (Colletotrichum acutatum s.l.)	3
Hypoxanthine	Purine-6-ol	C00262	n/a	3560	68-94-0	map00230Purine metabolism	map00230	136.038	136.112	C5H4N4O	Alkaloids	FUNGUS (Colletotrichum acutatum s.l.)	2
Glycylglycine	Glycylglycine	n/a	n/a	n/a	n/a	n/a	n/a	n/a	n/a	n/a	Peptide; Dipeptide	FUNGUS (Colletotrichum acutatum s.l.)	2
Shikimic Acid	Shikimate; 3,4,5-Trihydroxy-1-cyclohexenecarboxylic acid	C00493	A181002	8742	55520-78-0	map00400Phenylalanine, tyrosine and tryptophan biosynthesismap01060Biosynthesis of plant secondary metabolites map01061Biosynthesis of phenylpropanoid map01063Biosynthesis of alkaloids derived from shikimate pathway map01070Biosynthesis of plant hormones map01100Metabolic pathways map01110Biosynthesis of secondary metabolites map01130Biosynthesis of antibiotics map01230Biosynthesis of amino acids	map00400 map01060 map01061 map01063 map01070 map01100 map01110 map01130 map01230	174.053	174.151	C7H10O5	Carboxylic acids	FUNGUS (Colletotrichum acutatum s.l.)	1
Citric acid	Citrate; 2-Hydroxy-1,2,3-propanetricarboxylic acid; 2-Hydroxytricarballylic acid	C00158	A182004	311	77-92-9	map00020Citrate cycle (TCA cycle) map00250Alanine, aspartate and glutamate metabolism map00630Glyoxylate and dicarboxylate metabolism map00720Carbon fixation pathways in prokaryotes map01060Biosynthesis of plant secondary metabolites map01061Biosynthesis of phenylpropanoids map01062Biosynthesis of terpenoids and steroids map01063Biosynthesis of alkaloids derived from shikimate pathway map01064Bio…	map00020 map00250 map00630 map00720 map01060 map01061 map01062 map01063 map01064 map01065 map01066 map01070 map01100 map01110 map01120 map01130 map01200 map01210 map01230 map02020 map04742 map04922 map05230	192.027	192.124	C6H8O7	Carboxylic acids	FUNGUS (Colletotrichum acutatum s.l.)	1
Myristic acid	Tetradecanoic acid; Tetradecanoate	C06424	n/a	8659	18603-17-3	map00061Fatty acid biosynthesis map01100Metabolic pathways	map00061 map01100	228.209	228.371	C14H28O2	Fatty acyls; Fatty acids and conjugates	FUNGUS (Colletotrichum acutatum s.l.)	2
D-Ribo-hexitol	D-Ribo-hexitol	n/a	n/a	n/a	34665-31-1	n/a	n/a	182.079	182.172	C6H14O6	Carbohydrates	FUNGUS (Colletotrichum acutatum s.l.)	2
29,46 (Carbohydrate)	29,46 (Carbohydrate)	n/a	n/a	n/a	n/a	n/a	n/a	n/a	n/a	n/a	Carbohydrates	FUNGUS (Colletotrichum acutatum s.l.)	3
29,82 (Carbohydrate)	29,82 (Carbohydrate)	n/a	n/a	n/a	n/a	n/a	n/a	n/a	n/a	n/a	Carbohydrates	FUNGUS (Colletotrichum acutatum s.l.)	3
D-Fructose	Levulose; Fruit sugar; D-arabino-Hexulose	C00095	A187002	439163	57-48-7	map00051Fructose and mannose metabolism map00052Galactose metabolism map00500Starch and sucrose metabolism map01120Microbial metabolism in diverse environments map02010ABC transporters	map00051 map00052 map00500 map01120 map02010	180.063	180.156	C6H12O6	Carbohydrates	FUNGUS (Colletotrichum acutatum s.l.)	1
D-Glucose	Grape sugar; Dextrose; Glucose; D-Glucopyranose	C00031	A191001	5793	50-99-7	map00010Glycolysis / Gluconeogenesis map00030Pentose phosphate pathway map00052Galactose metabolism map00500Starch and sucrose metabolism map00520Amino sugar and nucleotide sugar metabolism map00521Streptomycin biosynthesis map00524Neomycin, kanamycin and gentamicin biosynthesis map00901Indole alkaloid biosynthesis map01100Metabolic pathways map01110Biosynthesis of secondary metabolites map01130B…	map00010 map00030 map00052 map00500 map00520 map00521 map00524 map00901 map01100 map01110 map01130 map02010 map02020 map02060 map04066 map04068 map04113 map04152 map04742 map04910 map04911 map04917 map04922 map04930 map04931 map04932 map04933 map04973 map04976 map04978 map05111 map05230	180.063	180.156	C6H12O6	Carbohydrates	FUNGUS (Colletotrichum acutatum s.l.)	1
L-Histidine	(S)-alpha-Amino-1H-imidazole-4-propionic acid	C00135	n/a	3435	71-00-1	map00340 Histidine metabolismmap00404 Staurosporine biosynthesismap00410 beta-Alanine metabolism map00970 Aminoacyl-tRNA biosynthesis map01060 Biosynthesis of plant secondary metabolitesmap01065 Biosynthesis of alkaloids derived from histidine and purinemap01100 Metabolic pathwaysmap01110 Biosynthesis of secondary metabolitesmap01230 Biosynthesis of amino acidsmap02010 ABC transporters	map00340 map00404 map00410 map00970 map01060 map01065 map01100 map01110 map01230 map02010	155.07	155.155	C6H9N3O2	Amino acids	FUNGUS (Colletotrichum acutatum s.l.)	2
L-Lysine	Lysine acid; 2,6-Diaminohexanoic acid	C00047	A192003	5962	56-87-1	map00300Lysine biosynthesis map00310Lysine degradation map00780Biotin metabolism map00960Tropane, piperidine and pyridine alkaloid biosynthesis map00970Aminoacyl-tRNA biosynthesis map01060Biosynthesis of plant secondary metabolites map01064Biosynthesis of alkaloids derived from ornithine, lysine and nicotinic acid map01100Metabolic pathways map01110Biosynthesis of secondary metabolites map01120Mi…	map00300 map00310 map00780 map00960 map00970 map01060 map01064 map01100 map01110 map01120 map01130 map01210 map01230 map02010 map04974	146.106	146.188	C6H14N2O2	Amino acids	FUNGUS (Colletotrichum acutatum s.l.)	1
Pentadecanoic acid	Pentadecylic acid; n-Pentadecanoic acid	C16537	A195004	13849	74367-22-9	n/a	n/a	242.225	242.398	C15H30O2	Fatty acyls; Fatty acids and conjugates	FUNGUS (Colletotrichum acutatum s.l.)	2
31,01 (Carbohydrate)	31,01 (Carbohydrate)	n/a	n/a	n/a	n/a	n/a	n/a	n/a	n/a	n/a	Carbohydrates	FUNGUS (Colletotrichum acutatum s.l.)	3
L-Tyrosine	(S)-3-(p-Hydroxyphenyl)alanine; (S)-2-Amino-3-(p-hydroxyphenyl)propionic acid; Tyrosine	C00082	A194002	6057	60-18-4	map00130Ubiquinone and other terpenoid-quinone biosynthesis map00231Puromycin biosynthesis map00261Monobactam biosynthesis map00350Tyrosine metabolism map00360Phenylalanine metabolism map00400Phenylalanine, tyrosine and tryptophan biosynthesis map00401Novobiocin biosynthesis map00460Cyanoamino acid metabolism map00680Methane metabolism map00730Thiamine metabolism map00940Phenylpropanoid biosynthe…	map00130 map00231 map00261 map00350 map00360 map00400 map00401 map00460 map00680 map00730 map00940 map00950 map00965 map00966 map00970 map01055 map01060 map01063 map01100 map01110 map01130 map01210 map01230 map04728 map04916 map04917 map04974 map05012 map05030 map05031 map05034 map05230	181.074	181.189	C9H11NO3	Amino acids	FUNGUS (Colletotrichum acutatum s.l.)	1
31,13 (Amino acid)	31,13 (Amino acid)	n/a	n/a	n/a	n/a	n/a	n/a	n/a	n/a	n/a	Amino acids	FUNGUS (Colletotrichum acutatum s.l.)	3
31,19 (Hydrocarbon)	31,19 (Hydrocarbon)	n/a	n/a	n/a	n/a	n/a	n/a	n/a	n/a	n/a	Hydrocarbons	FUNGUS (Colletotrichum acutatum s.l.)	3
D-Mannitol	Mannitol	C00392	A193002	6251	14317-07-8	map00051Fructose and mannose metabolism map02010ABC transporters map02060Phosphotransferase system (PTS)	map00051 map02010 map02060	182.079	182.172	C6H14O6	Carbohydrates; Carbohydrate derivatives; Sugar alcohols	FUNGUS (Colletotrichum acutatum s.l.)	1
31,47 (Carbohydrate)	31,47 (Carbohydrate)	n/a	n/a	n/a	n/a	n/a	n/a	n/a	n/a	n/a	Carbohydrates	FUNGUS (Colletotrichum acutatum s.l.)	3
31,58 (Carbohydrate)	31,58 (Carbohydrate)	n/a	n/a	n/a	n/a	n/a	n/a	n/a	n/a	n/a	Carbohydrates	FUNGUS (Colletotrichum acutatum s.l.)	3
31,87 (Amine)	31,87 (Amine)	n/a	n/a	n/a	n/a	n/a	n/a	n/a	n/a	n/a	Amines	FUNGUS (Colletotrichum acutatum s.l.)	3
32,22 (Carbohydrate)	32,22 (Carbohydrate)	n/a	n/a	n/a	n/a	n/a	n/a	n/a	n/a	n/a	Carbohydrates	FUNGUS (Colletotrichum acutatum s.l.)	3
Palmitoleic acid	(9Z)-Hexadecenoic acid; Palmitoleic acid; cis-9-Hexadecenoic acid; (9Z)-Hexadec-9-enoate	C08362	A203002	445638	373-49-9	map00061Fatty acid biosynthesis	map00061	254.225	254.408	C16H30O2	Fatty acyls; Fatty Acids and Conjugates	FUNGUS (Colletotrichum acutatum s.l.)	2
32,50 (Carbohydrate)	32,50 (Carbohydrate)	n/a	n/a	n/a	n/a	n/a	n/a	n/a	n/a	n/a	Carbohydrates	FUNGUS (Colletotrichum acutatum s.l.)	3
9H-Purin-6-ol	n/a	n/a	n/a	n/a	n/a	n/a	n/a	n/a	n/a	n/a	Nucleic acids, nucleotides and nucleosides	FUNGUS (Colletotrichum acutatum s.l.)	2
Palmitic acid	Hexadecanoic acid; Hexadecanoate; Hexadecylic acid; Palmitate; Cetylic acid	C00249	A205001	985	57-10-3	map00061Fatty acid biosynthesis map00062Fatty acid elongation map00071Fatty acid degradation map00073Cutin, suberine and wax biosynthesis map01040Biosynthesis of unsaturated fatty acids map01060Biosynthesis of plant secondary metabolites map01212Fatty acid metabolism	map00061 map00062 map00071 map00073 map01040 map01060 map01212	256.24	256.424	C16H32O2	Fatty acyls; Fatty Acids and Conjugates	FUNGUS (Colletotrichum acutatum s.l.)	2
Scyllitol	scyllo-Inositol; Cocositol	C06153	A170028	8409	488-59-5	map00562Inositol phosphate metabolism	map00562	180.063	180.16	C6H12O6	Carbohydrates; Carbohydrate derivatives; Sugar alcohols	FUNGUS (Colletotrichum acutatum s.l.)	2
33,23 (Carbohydrate)	33,23 (Carbohydrate)	n/a	n/a	n/a	n/a	n/a	n/a	n/a	n/a	n/a	Carbohydrates	FUNGUS (Colletotrichum acutatum s.l.)	3
33,37 (Carboxylic acid)	33,37 (Carboxylic acid)	n/a	n/a	n/a	n/a	n/a	n/a	n/a	n/a	n/a	Carboxylic acids	FUNGUS (Colletotrichum acutatum s.l.)	3
34,1 (Carbohydrate)	34,1 (Carbohydrate)	n/a	n/a	n/a	n/a	n/a	n/a	n/a	n/a	n/a	Carbohydrates	FUNGUS (Colletotrichum acutatum s.l.)	3
Myoinositol	D-myo-Inositol; 1D-myo-Inositol; L-myo-Inositol; 1L-myo-Inositol; meso-Inositol; Inositol; Dambose; Cyclohexitol; Meat sugar	C00137	A209002	892	87-89-8	map00052Galactose metabolism map00053Ascorbate and aldarate metabolism map00521Streptomycin biosynthesis map00562Inositol phosphate metabolism map01120Microbial metabolism in diverse environments map01130Biosynthesis of antibiotics map02010ABC transporters map04070Phosphatidylinositol signaling system	map00052 map00053 map00521 map00562 map01130 map02010 map04070	180.063	180.156	C6H12O6	Carbohydrates; Carbohydrate derivatives; Sugar alcohols	FUNGUS (Colletotrichum acutatum s.l.)	1
Margaric acid	Heptadecanoic acid	C16536	A214005	10465	104255-81-4	n/a	n/a	268.24	268.435	C17H32O2	Fatty acyls; Fatty acids and conjugates	FUNGUS (Colletotrichum acutatum s.l.)	2
Sedoheptulose	D-altro-Heptulose; D-Sedoheptulose; Volemulose	C02076	A212013(4TMS)	439645	3019-74-7	map00710Carbon fixation in photosynthetic organisms	map00710	210.074	210.182	C7H14O7	Carbohydrates	FUNGUS (Colletotrichum acutatum s.l.)	2
35,25 (Carbohydrate)	35,25 (Carbohydrate)	n/a	n/a	n/a	n/a	n/a	n/a	n/a	n/a	n/a	Carbohydrates	FUNGUS (Colletotrichum acutatum s.l.)	3
Linoleic acid	Linoleate; (9Z,12Z)-Octadecadienoic acid; 9-cis,12-cis-Octadecadienoate; 9-cis,12-cis-Octadecadienoic acid	C01595	A221003	5280450	60-33-3	map00591Linoleic acid metabolism map01040Biosynthesis of unsaturated fatty acids	map00591 map01040 map01060	280.24	280.445	C18H32O2	Fatty acyls; Fatty acids and conjugates	FUNGUS (Colletotrichum acutatum s.l.)	2
Oleic acid	(9Z)-Octadecenoic acid; (Z)-Octadec-9-enoic acid; Oleate	C00712	A222001	445639	112-80-1	map00061Fatty acid biosynthesis map00073Cutin, suberine and wax biosynthesis map01040Biosynthesis of unsaturated fatty acids map01060Biosynthesis of plant secondary metabolites map04212Longevity regulating pathway - worm	map00061 map00073 map01040 map01060 map04212	282.256	282.461	C18H34O2	Fatty acyls; Fatty acids and conjugates	FUNGUS (Colletotrichum acutatum s.l.)	2
L-Tryptophan	Tryptophan; (S)-alpha-Amino-beta-(3-indolyl)-propionic acid	C00078	A223001	6305	73-22-3	map00260Glycine, serine and threonine metabolism map00380Tryptophan metabolism map00400Phenylalanine, tyrosine and tryptophan biosynthesismap00901Indole alkaloid biosynthesis map00966Glucosinolate biosynthesis map00970Aminoacyl-tRNA biosynthesis map01061Biosynthesis of phenylpropanoids map01063Biosynthesis of alkaloids derived from shikimate pathway map012102-Oxocarboxylic acid metabolism map0123…	map00260 map00380 map00400 map00901 map00966 map00970 map01061 map01063 map01210 map01230	204.09	204.225	C11H12N2O2	Amino acids	FUNGUS (Colletotrichum acutatum s.l.)	1
Cystathionine	L-cystathionine; L-(+)-Cystathionine; Cystathionine	C02291	A221001	439258	56-88-2	map00260Glycine, serine and threonine metabolism map00270Cysteine and methionine metabolism map01100Metabolic pathways map01110Biosynthesis of secondary metabolites map01130Biosynthesis of antibiotics map01230Biosynthesis of amino acids	map00260 map00270 map01100 map01110 map01130 map01230	222.067	222.262	C7H14N2O4S	Amino acids	FUNGUS (Colletotrichum acutatum s.l.)	2
Stearic acid	Octadecanoic acid; Stearate	C01530	A225002	5281	57-11-4	map00061Fatty acid biosynthesis map01040Biosynthesis of unsaturated fatty acids map01060Biosynthesis of plant secondary metabolites	map00061 map01040 map01060	284.272	284.477	C18H36O2	Fatty acyls; Fatty acids and conjugates	FUNGUS (Colletotrichum acutatum s.l.)	2
36,59 (Carbohydrate)	36,585 (Carbohydrate)	n/a	n/a	n/a	n/a	n/a	n/a	n/a	n/a	n/a	Carbohydrates	FUNGUS (Colletotrichum acutatum s.l.)	3
36,97 (Sugar phosphate)	36,97 (Sugar phosphate)	n/a	n/a	n/a	n/a	n/a	n/a	n/a	n/a	n/a	Phosphoric acid derivatives	FUNGUS (Colletotrichum acutatum s.l.)	3
37,14 (Carbohydrate)	37,14 (Carbohydrate)	n/a	n/a	n/a	n/a	n/a	n/a	n/a	n/a	n/a	Carbohydrates	FUNGUS (Colletotrichum acutatum s.l.)	3
37,52 (Carbohydrate)	37,52 (Carbohydrate)	n/a	n/a	n/a	n/a	n/a	n/a	n/a	n/a	n/a	Carbohydrates	FUNGUS (Colletotrichum acutatum s.l.)	3
37,59 (Carbohydrate)	37,59 (Carbohydrate)	n/a	n/a	n/a	n/a	n/a	n/a	n/a	n/a	n/a	Carbohydrates	FUNGUS (Colletotrichum acutatum s.l.)	3
38,37 (Carbohydrate)	38,37 (Carbohydrate)	n/a	n/a	n/a	n/a	n/a	n/a	n/a	n/a	n/a	Carbohydrates	FUNGUS (Colletotrichum acutatum s.l.)	3
38,45 (Fatty acid)	38,45 (Fatty acid)	n/a	n/a	n/a	n/a	n/a	n/a	n/a	n/a	n/a	Fatty acyls; Fatty acids and conjugates	FUNGUS (Colletotrichum acutatum s.l.)	3
38,55 (Sugar phosphate)	38,55 (Sugar phosphate)	n/a	n/a	n/a	n/a	n/a	n/a	n/a	n/a	n/a	Phosphoric acid derivatives	FUNGUS (Colletotrichum acutatum s.l.)	3
38,75 (Carbohydrate)	38,75 (Carbohydrate)	n/a	n/a	n/a	n/a	n/a	n/a	n/a	n/a	n/a	Carbohydrates	FUNGUS (Colletotrichum acutatum s.l.)	3
1-Monomyristin	1-Monomyristin	n/a	n/a	79050	1188-73-4	n/a	n/a	302.246	302.442	C17H34O4	Fatty acyls; Fatty acids and conjugates	FUNGUS (Colletotrichum acutatum s.l.)	2
39,35 (Carbohydrate)	39,35 (Carbohydrate)	n/a	n/a	n/a	n/a	n/a	n/a	n/a	n/a	n/a	Carbohydrates	FUNGUS (Colletotrichum acutatum s.l.)	3
Eicosanoic acid	Icosanoic acid; Eicosanoic acid; Arachidic acid	C06425	n/a	8660	55530-70-6	map01040Biosynthesis of unsaturated fatty acids	map01040	312.303	312.53	C20H40O2	Fatty acyls; Fatty acids and conjugates	FUNGUS (Colletotrichum acutatum s.l.)	2
40,07 (Carbohydrate)	40,07 (Carbohydrate)	n/a	n/a	n/a	n/a	n/a	n/a	n/a	n/a	n/a	Carbohydrates	FUNGUS (Colletotrichum acutatum s.l.)	3
40,22 (Carbohydrate)	40,22 (Carbohydrate)	n/a	n/a	n/a	n/a	n/a	n/a	n/a	n/a	n/a	Carbohydrates	FUNGUS (Colletotrichum acutatum s.l.)	3
40,81 (Carbohydrate)	40,81 (Carbohydrate)	n/a	n/a	n/a	n/a	n/a	n/a	n/a	n/a	n/a	Carbohydrates	FUNGUS (Colletotrichum acutatum s.l.)	3
41,27 (Carboxylic acid)	41,27 (Carboxylic acid)	n/a	n/a	n/a	n/a	n/a	n/a	n/a	n/a	n/a	Carboxylic acids	FUNGUS (Colletotrichum acutatum s.l.)	3
2-Monopalmitin	2-Monopalmitin	C00249	n/a	n/a	57-10-3	map00061Fatty acid biosynthesis map00062Fatty acid elongation map00071Fatty acid degradation map00073Cutin, suberine and wax biosynthesis map01040Biosynthesis of unsaturated fatty acids map01060Biosynthesis of plant secondary metabolites map01212Fatty acid metabolism	map00061 map00062 map00071 map00073 map01040 map01060 map01212	256.24	256.424	C16H32O2	Fatty acyls; Fatty acids and conjugates	FUNGUS (Colletotrichum acutatum s.l.)	2
41,94 (Carbohydrate)	41,94 (Carbohydrate)	n/a	n/a	n/a	n/a	n/a	n/a	n/a	n/a	n/a	Carbohydrates	FUNGUS (Colletotrichum acutatum s.l.)	3
Monopalmitin	Monopalmitin	C00249	n/a	985	57-10-3	map00061Fatty acid biosynthesis map00062Fatty acid elongation map00071Fatty acid degradation map00073Cutin, suberine and wax biosynthesis map01040Biosynthesis of unsaturated fatty acids map01060Biosynthesis of plant secondary metabolites map01212Fatty acid metabolism	map00061 map00062 map00071 map00073 map01040 map01060 map01212	256.24	256.424	C16H32O2	Fatty acyls; Fatty acids and conjugates	FUNGUS (Colletotrichum acutatum s.l.)	2
42.39 (Carbohydrate)	42.39 (Carbohydrate)	n/a	n/a	n/a	n/a	n/a	n/a	n/a	n/a	n/a	Carbohydrates	FUNGUS (Colletotrichum acutatum s.l.)	3
Adenosine	Adenine nucleoside; Adenine riboside	C00212	A284013	60961	58-61-7	map00230Purine metabolism map01100Metabolic pathways map04022cGMP-PKG signaling pathway map04024cAMP signaling pathway map04071Sphingolipid signaling pathway map04080Neuroactive ligand-receptor interaction map04270Vascular smooth muscle contraction map04923Regulation of lipolysis in adipocytes map04924Renin secretion map05012Parkinson's disease map05032Morphine addiction map05034Alcoholism	map00230 map01100 map04022 map04024 map04071 map04080 map04270 map04923 map04924 map05012 map05032 map05034	267.097	267.241	C10H13N5O4	Nucleic acids, nucleotides and nucleosides	FUNGUS (Colletotrichum acutatum s.l.)	2
2-Monostearin	2-Monostearin	n/a	n/a	24699	53336-13-3	n/a	n/a	358.308	358.563	C21H42O4	Fatty acyls; Fatty acids and conjugates	FUNGUS (Colletotrichum acutatum s.l.)	2
a-Glyceryl stearate	1-Monostearin 2,3-bis TMS ether; Glycerol monostearate, 2TMS derivative; Octadecanoic acid, 2,3-bis[(trimethylsilyl)oxy]propyl ester; Stearic acid, 2,3-bis(trimethylsiloxy)propyl ester; 2,3-Bis[(trimethylsilyl)oxy]propyl stearate; Octadecanoic acid, 2,3-bis-(OTMS) propyl ester; Bis(trimethylsilyl)monostearin; monostearin TMS; 68000-49-7	n/a	n/a	24699	n/a	n/a	n/a	358.308	358.546	C21H42O4	Glycerolipids	FUNGUS (Colletotrichum acutatum s.l.)	2
a,a-Trehalose	alpha,alpha-Trehalose;alpha,alpha'-Trehalose;Trehalose	C01083	A274002	521102	99-20-7	map00500Starch and sucrose metabolism map01100Metabolic pathways map01110Biosynthesis of secondary metabolites map02010ABC transporters map02060Phosphotransferase system (PTS)	map00500 map02010 map02060	342.116	342.296	C12H22O11	Carbohydrates; Disaccharides	FUNGUS (Colletotrichum acutatum s.l.)	1
